# Supplementary material for: Straightforward and affordable agroinfiltration with RUBY accelerates RNA silencing research
Source: Plant Mol Biol. 2024 May 19;114(3):61. doi: 10.1007/s11103-024-01463-8 (PMC11102880; doi:10.1007/s11103-024-01463-8)
Supplement: Supplementary file 2 — Supplementary file2 (XLSX 16 kb) [file 11103_2024_1463_MOESM2_ESM.xlsx]

## Sheet: Sheet1
Table S1 Nucleotide sequences of the PCR primers.
Primer name	Nucleotide sequence
For qPCR
qPCR_F_CYP76AD1	TTCAAGCAGAACGAGCTGAC
qPCR_R_CYP76AD1	CCTGCTTGATTTCCTCTTGG
qPCR_F_GlucTF	AGGTGAAGAAACAGGGCAAG
qPCR_R_GlucTF	TCTTTGGAGATCTCGCCTTC
ACT2_qPCR_F	ACGAGCAGGAGATGGAAACC
ACT2_qPCR_R	CCCTCGTTTGTGGGAATGGA
For Cloning
KMol1290	CATTTGGAGAGGCCTACGGGGATCCATCCTCGCGATCTGGTTCATCAG
KMol1291	CTAAGTACCTGAATTCCGGGGATCCCGAGCACGTCGTCG
KMol1292	AGACTGGTGATTTCAGCGGGGTACCATCCTCGCGATCTGG
KMol1293	TCATTGCAGGTGAATTCCGGGTACCCGAGCACGTCGTCG
KMol1294	CATTTGGAGAGGCCTACGGGGATCCTTCCTCTACAAGCGCTCC
KMol1295	CTAAGTACCTGAATTCCGGGGATCCGCGTTCCTCAAAGCC
KMol1296	AGACTGGTGATTTCAGCGGGGTACCTTCCTCTACAAGCGCTCC
KMol1297	TCATTGCAGGTGAATTCCGGGTACCGCGTTCCTCAAAGCC
